# Supplementary material for: Genome-Wide Identification and Analysis of the WRKY Gene Family in Asparagus officinalis
Source: Genes (Basel). 2023 Aug 27;14(9):1704. doi: 10.3390/genes14091704 (PMC10530708; doi:10.3390/genes14091704)
Supplement: Supplementary file 1 [file genes-14-01704-s001.zip]

Archive with 9 entries (9 files):
- Figure S1-The cis-acting elements of the AoWRKY gene family.jpg
- Table S1-Sequence logos for the conserved motifs of  Asparagus officinalis WRKY domain proteins.xlsx
- Table S2-Details of the AoWRKY gene family.xlsx
- Table S3-One to one orthologous relationship of WRKY genes of Asparagus Officinalis and Arabidopsis thaliana.xlsx
- Table S4-One to one orthologous relationship of WRKY genes of Asparagus Officinalis and Sesamum indicum.xlsx
- Table S5-One to one orthologous relationship of WRKY genes of Asparagus Officinalis and Ananas comosus..xlsx
- Table S6-One to one orthologous relationship of WRKY genes of Asparagus Officinalis and Populus trichocarpa..xlsx
- Table S7-SRA accession number about Asparagus officinalis transcriptome data.xlsx
- Table S8-The segmental duplication genes pairs of AtWRKY.xlsx
