# Supplementary material for: Genome-Wide Identification and Analysis of the WRKY Gene Family in Asparagus officinalis
Source: Genes (Basel). 2023 Aug 27;14(9):1704. doi: 10.3390/genes14091704 (PMC10530708; doi:10.3390/genes14091704)
Supplement: Supplementary file 1 [file genes-14-01704-s001.zip › Table S1-Sequence logos for the conserved motifs of Asparagus officinalis WRKY domain proteins.xlsx]

## Sheet: Sheet1
Table S1-Sequence logos for the conserved motifs of Asparagus officinalis WRKY domain proteins
Motif	Logo	E-Value	Sites	Width
1		6.2E-1264	65	25
2		5.4E-685	59	23
3		1.5E-322	10	50
4		1.5e-156	20	28
5		9.5e-82	69	8
6		1.8e-73	10	43
7		2.7e-57	9	33
8		5.2e-38	3	50
9		1.2e-24	16	22
10		3.6e-21	2	50
11		1e-20	6	21
12		4.1e-21	5	21
13		6.3e-20	12	13
14		1e-17	18	21
15		4.3e-17	2	50
