# Supplementary material for: Genome-Wide Identification and Analysis of the WRKY Gene Family in Asparagus officinalis
Source: Genes (Basel). 2023 Aug 27;14(9):1704. doi: 10.3390/genes14091704 (PMC10530708; doi:10.3390/genes14091704)
Supplement: Supplementary file 1 [file genes-14-01704-s001.zip › Table S2-Details of the AoWRKY gene family.xlsx]

## Sheet: Sheet1
Table S2-Details of the AoWRKY gene family
Gene symbol	Gene ID	Protein ID	Parent ID
AoWRKY1	LOC109844874	XP_020269634.1	rna-XM_020414045.1
AoWRKY2	LOC109829577	XP_020252240.1	rna-XM_020396651.1
AoWRKY3	LOC109829681	XP_020252317.1	rna-XM_020396728.1
AoWRKY4	LOC109850043	XP_020275537.1	rna-XM_020419948.1
AoWRKY5	LOC109835050	XP_020258639.1	rna-XM_020403050.1
AoWRKY6	LOC109850368	XP_020275977.1	rna-XM_020420388.1
AoWRKY7	LOC109842373	XP_020266850.1	rna-XM_020411261.1
AoWRKY8	LOC109842821	XP_020267312.1	rna-XM_020411723.1
AoWRKY9	LOC109827411	XP_020250016.1	rna-XM_020394427.1
AoWRKY10	LOC109843184	XP_020267710.1	rna-XM_020412121.1
AoWRKY11	LOC109837235	XP_020260979.1	rna-XM_020405390.1
AoWRKY12	LOC109843227	XP_020267752.1	rna-XM_020412163.1
AoWRKY13	LOC109840945	XP_020265369.1	rna-XM_020409780.1
AoWRKY14	LOC109841728	XP_020266265.1	rna-XM_020410676.1
AoWRKY15	LOC109850209	XP_020275796.1	rna-XM_020420207.1
AoWRKY16	LOC109841956	XP_020266472.1	rna-XM_020410883.1
AoWRKY17	LOC109829948	XP_020252638.1	rna-XM_020397049.1
AoWRKY18	LOC109829360	XP_020252077.1	rna-XM_020396488.1
AoWRKY19	LOC109830062	XP_020252805.1	rna-XM_020397216.1
AoWRKY20	LOC109830767	XP_020253718.1	rna-XM_020398129.1
AoWRKY21	LOC109829467	XP_020252167.1	rna-XM_020396578.1
AoWRKY22	LOC109831253	XP_020254175.1	rna-XM_020398586.1
AoWRKY23	LOC109833049	XP_020256179.1	rna-XM_020400590.1
AoWRKY24	LOC109834092	XP_020257592.1	rna-XM_020402003.1
AoWRKY25	LOC109836925	XP_020260557.1	rna-XM_020404968.1
AoWRKY26	LOC109837086	XP_020260761.1	rna-XM_020405172.1
AoWRKY27	LOC109836052	XP_020259568.1	rna-XM_020403979.1
AoWRKY28	LOC109839072	XP_020263092.1	rna-XM_020407503.1
AoWRKY29	LOC109840003	XP_020264078.1	rna-XM_020408489.1
AoWRKY30	LOC109844053	XP_020268648.1	rna-XM_020413059.1
AoWRKY31	LOC109842894	XP_020267391.1	rna-XM_020411802.1
AoWRKY32	LOC109840142	XP_020264250.1	rna-XM_020408661.1
AoWRKY33	LOC109842250	XP_020266739.1	rna-XM_020411150.1
AoWRKY34	LOC109841231	XP_020265728.1	rna-XM_020410139.1
AoWRKY35	LOC109841246	XP_020265739.1	rna-XM_020410150.1
AoWRKY36	LOC109842625	XP_020267065.1	rna-XM_020411476.1
AoWRKY37	LOC109846015	XP_020270826.1	rna-XM_020415237.1
AoWRKY38	LOC109846130	XP_020270945.1	rna-XM_020415356.1
AoWRKY39	LOC109850956	XP_020276637.1	rna-XM_020421048.1
AoWRKY40	LOC109851005	XP_020276695.1	rna-XM_020421106.1
AoWRKY41	LOC109846717	XP_020271550.1	rna-XM_020415961.1
AoWRKY42	LOC109846726	XP_020271562.1	rna-XM_020415973.1
AoWRKY43	LOC109850140	XP_020275661.1	rna-XM_020420072.1
AoWRKY44	LOC109846772	XP_020271607.1	rna-XM_020416018.1
AoWRKY45	LOC109846780	XP_020271616.1	rna-XM_020416027.1
AoWRKY46	LOC109846954	XP_020271783.1	rna-XM_020416194.1
AoWRKY47	LOC109850987	XP_020276667.1	rna-XM_020421078.1
AoWRKY48	LOC109847027	XP_020271860.1	rna-XM_020416271.1
AoWRKY49	LOC109848720	XP_020273957.1	rna-XM_020418368.1
AoWRKY50	LOC109850058	XP_020275556.1	rna-XM_020419967.1
AoWRKY51	LOC109849153	XP_020274554.1	rna-XM_020418965.1
AoWRKY52	LOC109849173	XP_020274572.1	rna-XM_020418983.1
AoWRKY53	LOC109820272	XP_020241988.1	rna-XM_020386399.1
AoWRKY54	LOC109851399	XP_020277097.1	rna-XM_020421508.1
AoWRKY55	LOC109820638	XP_020242404.1	rna-XM_020386815.1
AoWRKY56	LOC109820826	XP_020242608.1	rna-XM_020387019.1
AoWRKY57	LOC109819850	XP_020241386.1	rna-XM_020385797.1
AoWRKY58	LOC109821124	XP_020242907.1	rna-XM_020387318.1
AoWRKY59	LOC109822733	XP_020244569.1	rna-XM_020388980.1
AoWRKY60	LOC109822438	XP_020244220.1	rna-XM_020388631.1
AoWRKY61	LOC109820079	XP_020241738.1	rna-XM_020386149.1
AoWRKY62	LOC109822605	XP_020244424.1	rna-XM_020388835.1
AoWRKY63	LOC109822606	XP_020244425.1	rna-XM_020388836.1
AoWRKY64	LOC109822677	XP_020244498.1	rna-XM_020388909.1
AoWRKY65	LOC109820043	XP_020241688.1	rna-XM_020386099.1
AoWRKY66	LOC109822756	XP_020244594.1	rna-XM_020389005.1
AoWRKY67	LOC109820279	XP_020241998.1	rna-XM_020386409.1
AoWRKY68	LOC109824397	XP_020246578.1	rna-XM_020390989.1
AoWRKY69	LOC109826348	XP_020248961.1	rna-XM_020393372.1
AoWRKY70	LOC109827901	XP_020250516.1	rna-XM_020394927.1
