# Supplementary material for: Genome-Wide Identification and Analysis of the WRKY Gene Family in Asparagus officinalis
Source: Genes (Basel). 2023 Aug 27;14(9):1704. doi: 10.3390/genes14091704 (PMC10530708; doi:10.3390/genes14091704)
Supplement: Supplementary file 1 [file genes-14-01704-s001.zip › Table S3-One to one orthologous relationship of WRKY genes of Asparagus Officinalis and Arabidopsis thaliana.xlsx]

## Sheet: Table S6
Table S3-One to one orthologous relationship of WRKY genes of Asparagus Officinalis and Arabidopsis thaliana.
AoWRKY Gene symbol	A. thaliana Parent ID
AoWRKY2	At--rna-NM_128058.4
AoWRKY17	At--rna-NM_129282.4
AoWRKY34	At--rna-NM_128058.4
AoWRKY34	At--rna-NM_119329.4
AoWRKY33	At--rna-NM_179228.2
AoWRKY36	At--rna-NM_179228.2
AoWRKY32	At--rna-NM_125010.3
AoWRKY44	At--rna-NM_129404.4
AoWRKY64	At--rna-NM_129637.3
AoWRKY66	At--rna-NM_001336861.1
AoWRKY66	At--rna-NM_115498.4
