# Supplementary material for: Genome-Wide Identification and Analysis of the WRKY Gene Family in Asparagus officinalis
Source: Genes (Basel). 2023 Aug 27;14(9):1704. doi: 10.3390/genes14091704 (PMC10530708; doi:10.3390/genes14091704)
Supplement: Supplementary file 1 [file genes-14-01704-s001.zip › Table S4-One to one orthologous relationship of WRKY genes of Asparagus Officinalis and Sesamum indicum.xlsx]

## Sheet: Sheet1
Table S4-One to one orthologous relationship of WRKY genes of Asparagus Officinalis and Sesamum indicum
AoWRKY Gene symbol	S. indicum Parent ID
AoWRKY12	Si--rna-XM_011083337.2
AoWRKY14	Si--rna-XM_011103119.2
AoWRKY15	Si--rna-XM_011097356.2
AoWRKY17	Si--rna-XM_011096452.2
AoWRKY23	Si--rna-XM_011081698.2
AoWRKY23	Si--rna-XM_011084314.2
AoWRKY23	Si--rna-XM_011098414.2
AoWRKY24	Si--rna-XM_011077351.2
AoWRKY24	Si--rna-XM_011087404.2
AoWRKY24	Si--rna-XM_011100376.2
AoWRKY29	Si--rna-XM_011073071.2
AoWRKY29	Si--rna-XM_011102442.2
AoWRKY29	Si--rna-XM_011102442.2
AoWRKY30	Si--rna-XM_011096575.2
AoWRKY32	Si--rna-XM_011097356.2
AoWRKY32	Si--rna-XM_011099370.2
AoWRKY34	Si--rna-XM_011083659.2
AoWRKY35	Si--rna-XM_011085674.2
AoWRKY36	Si--rna-XM_011083754.2
AoWRKY39	Si--rna-XM_011096575.2
AoWRKY45	Si--rna-XM_011086816.2
AoWRKY45	Si--rna-XM_011096846.2
AoWRKY47	Si--rna-XM_011081230.2
AoWRKY47	Si--rna-XM_011102442.2
AoWRKY49	Si--rna-XM_011077351.2
AoWRKY49	Si--rna-XM_011087404.2
AoWRKY49	Si--rna-XM_011100376.2
AoWRKY50	Si--rna-XM_011077354.2
AoWRKY51	Si--rna-XM_011081698.2
AoWRKY54	Si--rna-XM_011083337.2
AoWRKY55	Si--rna-XM_011102635.2
AoWRKY57	Si--rna-XM_011097201.2
AoWRKY59	Si--rna-XM_011087404.2
AoWRKY59	Si--rna-XM_011077351.2
AoWRKY62	Si--rna-XM_011078278.2
AoWRKY62	Si--rna-XM_011086816.2
AoWRKY64	Si--rna-XM_011096846.2
AoWRKY67	Si--rna-XM_011096575.2
