# Supplementary material for: Genome-Wide Identification and Analysis of the WRKY Gene Family in Asparagus officinalis
Source: Genes (Basel). 2023 Aug 27;14(9):1704. doi: 10.3390/genes14091704 (PMC10530708; doi:10.3390/genes14091704)
Supplement: Supplementary file 1 [file genes-14-01704-s001.zip › Table S5-One to one orthologous relationship of WRKY genes of Asparagus Officinalis and Ananas comosus..xlsx]

## Sheet: Sheet1
Table S5-One to one orthologous relationship of WRKY genes of Asparagus Officinalis and Ananas comosus.
AoWRKY Gene symbol	A.comosus Parent ID
AoWRKY10	Ac--rna-XM_020242325.1
AoWRKY10	Ac--rna-XM_020250014.1
AoWRKY11	Ac--rna-XM_020242336.1
AoWRKY11	Ac--rna-XM_020242686.1
AoWRKY12	Ac--rna-XM_020249854.1
AoWRKY14	Ac--rna-XM_020242728.1
AoWRKY14	Ac--rna-XM_020249738.1
AoWRKY16	Ac--rna-XM_020249815.1
AoWRKY18	Ac--rna-XM_020231704.1
AoWRKY18	Ac--rna-XM_020246362.1
AoWRKY19	Ac--rna-XM_020258067.1
AoWRKY2	Ac--rna-XM_020253469.1
AoWRKY21	Ac--rna-XM_020250951.1
AoWRKY21	Ac--rna-XM_020255774.1
AoWRKY23	Ac--rna-XM_020259659.1
AoWRKY23	Ac--rna-XM_020237161.1
AoWRKY23	Ac--rna-XM_020240949.1
AoWRKY24	Ac--rna-XM_020240845.1
AoWRKY24	Ac--rna-XM_020249335.1
AoWRKY29	Ac--rna-XM_020232056.1
AoWRKY30	Ac--rna-XM_020230469.1
AoWRKY32	Ac--rna-XM_020227513.1
AoWRKY32	Ac--rna-XM_020234862.1
AoWRKY33	Ac--rna-XM_020235705.1
AoWRKY34	Ac--rna-XM_020254474.1
AoWRKY34	Ac--rna-XM_020253469.1
AoWRKY35	Ac--rna-XM_020246765.1
AoWRKY35	Ac--rna-XM_020254300.1
AoWRKY4	Ac--rna-XM_020235705.1
AoWRKY4	Ac--rna-XM_020253550.1
AoWRKY9	Ac--rna-XM_020232389.1
