# Supplementary material for: Genome-Wide Identification and Analysis of the WRKY Gene Family in Asparagus officinalis
Source: Genes (Basel). 2023 Aug 27;14(9):1704. doi: 10.3390/genes14091704 (PMC10530708; doi:10.3390/genes14091704)
Supplement: Supplementary file 1 [file genes-14-01704-s001.zip › Table S6-One to one orthologous relationship of WRKY genes of Asparagus Officinalis and Populus trichocarpa..xlsx]

## Sheet: Sheet1
Table S6-One to one orthologous relationship of WRKY genes of Asparagus Officinalis and Populus trichocarpa.
AoWRKY Gene symbol	P.trichocarpa Parent ID
Ao--AoWRKY1	Ptr--rna-XM_024590285.1
Ao--AoWRKY12	Ptr--rna-XM_002308502.2
Ao--AoWRKY14	Ptr--rna-XM_002305694.3
Ao--AoWRKY14	Ptr--rna-XM_024580862.1
Ao--AoWRKY17	Ptr--rna-XM_006381457.2
Ao--AoWRKY17	Ptr--rna-XM_024587515.1
Ao--AoWRKY19	Ptr--rna-XM_002319843.3
Ao--AoWRKY19	Ptr--rna-XM_002323639.3
Ao--AoWRKY2	Ptr--rna-XM_002308668.2
Ao--AoWRKY2	Ptr--rna-XM_002324292.3
Ao--AoWRKY21	Ptr--rna-XM_002304705.3
Ao--AoWRKY21	Ptr--rna-XM_002318711.3
Ao--AoWRKY21	Ptr--rna-XM_002322238.3
Ao--AoWRKY23	Ptr--rna-XM_002302034.3
Ao--AoWRKY23	Ptr--rna-XM_002306787.3
Ao--AoWRKY23	Ptr--rna-XM_006382750.2
Ao--AoWRKY23	Ptr--rna-XM_002319046.3
Ao--AoWRKY24	Ptr--rna-XM_002312231.3
Ao--AoWRKY24	Ptr--rna-XM_002314988.3
Ao--AoWRKY24	Ptr--rna-XM_024588647.1
Ao--AoWRKY28	Ptr--rna-XM_006375106.2
Ao--AoWRKY30	Ptr--rna-XM_002309030.3
Ao--AoWRKY32	Ptr--rna-XM_024585445.1
Ao--AoWRKY32	Ptr--rna-XM_006377952.2
Ao--AoWRKY34	Ptr--rna-XM_002308668.2
Ao--AoWRKY34	Ptr--rna-XM_002324292.3
Ao--AoWRKY35	Ptr--rna-XM_024604661.1
Ao--AoWRKY35	Ptr--rna-XM_024590285.1
Ao--AoWRKY35	Ptr--rna-XM_024590516.1
Ao--AoWRKY36	Ptr--rna-XM_002308962.3
Ao--AoWRKY36	Ptr--rna-XM_002325212.3
Ao--AoWRKY39	Ptr--rna-XM_002309030.3
Ao--AoWRKY39	Ptr--rna-XM_002323473.3
Ao--AoWRKY4	Ptr--rna-XM_002308962.3
Ao--AoWRKY4	Ptr--rna-XM_002325212.3
Ao--AoWRKY43	Ptr--rna-XM_002309150.3
Ao--AoWRKY43	Ptr--rna-XM_002309150.3
Ao--AoWRKY44	Ptr--rna-XM_024602932.1
Ao--AoWRKY45	Ptr--rna-XM_002309150.3
Ao--AoWRKY45	Ptr--rna-XM_002323639.3
Ao--AoWRKY47	Ptr--rna-XM_002301488.3
Ao--AoWRKY47	Ptr--rna-XM_002312282.3
Ao--AoWRKY47	Ptr--rna-XM_002314926.3
Ao--AoWRKY47	Ptr--rna-XM_002320931.3
Ao--AoWRKY49	Ptr--rna-XM_002314988.3
Ao--AoWRKY49	Ptr--rna-XM_024588647.1
Ao--AoWRKY50	Ptr--rna-XM_024611134.1
Ao--AoWRKY51	Ptr--rna-XM_006382750.2
Ao--AoWRKY51	Ptr--rna-XM_002319046.3
Ao--AoWRKY55	Ptr--rna-XM_002308502.2
Ao--AoWRKY57	Ptr--rna-XM_002298817.3
Ao--AoWRKY58	Ptr--rna-XM_002312231.3
Ao--AoWRKY59	Ptr--rna-XM_002314988.3
Ao--AoWRKY64	Ptr--rna-XM_002309150.3
Ao--AoWRKY64	Ptr--rna-XM_002323639.3
Ao--AoWRKY67	Ptr--rna-XM_002309030.3
Ao--AoWRKY69	Ptr--rna-XM_002301201.3
Ao--AoWRKY69	Ptr--rna-XM_006375106.2
