# Supplementary material for: Genome-Wide Identification and Analysis of the WRKY Gene Family in Asparagus officinalis
Source: Genes (Basel). 2023 Aug 27;14(9):1704. doi: 10.3390/genes14091704 (PMC10530708; doi:10.3390/genes14091704)
Supplement: Supplementary file 1 [file genes-14-01704-s001.zip › Table S7-SRA accession number about Asparagus officinalis transcriptome data.xlsx]

## Sheet: Table S1
Table S7-SRA accession number about Asparagus officinalis transcriptome data.
SRR Accession	Treatment	BioSample	Experiment	Sample Name
SRR8741627	non-inoculated under salinity stress	SAMN11158004	SRX5533773	NI_S_3
SRR8741628	inoculated under salinity stress	SAMN11158005	SRX5533772	AMF_S_1
SRR8741629	non-inoculated under normal condition	SAMN11157996	SRX5533771	NI_1
SRR8741630	non-inoculated under normal condition	SAMN11157997	SRX5533770	NI_2
SRR8741631	non-inoculated under normal condition	SAMN11157998	SRX5533769	NI_3
SRR8741632	inoculated under normal condition	SAMN11157999	SRX5533768	AMF_1
SRR8741633	inoculated under salinity stress	SAMN11158006	SRX5533767	AMF_S_2
SRR8741634	inoculated under salinity stress	SAMN11158007	SRX5533766	AMF_S_3
SRR8741635	non-inoculated under salinity stress	SAMN11158002	SRX5533765	NI_S_1
SRR8741636	non-inoculated under salinity stress	SAMN11158003	SRX5533764	NI_S_2
SRR8741637	inoculated under normal condition	SAMN11158001	SRX5533763	AMF_3
SRR8741638	inoculated under normal condition	SAMN11158000	SRX5533762	AMF_2
