# Supplementary material for: Genome-Wide Identification and Analysis of the WRKY Gene Family in Asparagus officinalis
Source: Genes (Basel). 2023 Aug 27;14(9):1704. doi: 10.3390/genes14091704 (PMC10530708; doi:10.3390/genes14091704)
Supplement: Supplementary file 1 [file genes-14-01704-s001.zip › Table S8-The segmental duplication genes pairs of AtWRKY.xlsx]

## Sheet: Sheet1
Table S8-The segmental duplication genes pairs of AtWRKY
AoWRKY1&AoWRKY35,
AoWRKY15&AoWRKY32,
AoWRKY4&AoWRKY36,
AoWRKY10&AoWRKY56,
AoWRKY11&AoWRKY55,
AoWRKY12&AoWRKY54,
AoWRKY24&AoWRKY49,
AoWRKY28&AoWRKY69,
AoWRKY33&AoWRKY36,
AoWRKY30&AoWRKY39,
AoWRKY29&AoWRKY48,
AoWRKY30& AoWRKY67,
AoWRKY49& AoWRKY59.
